# Supplementary material for: Adamantyl-Substituted Chalcone CA13 Induces Cytoprotective Autophagy and JNK-Dependent Apoptosis in Lung Cancer Cells
Source: Biomolecules. 2025 Dec 30;16(1):54. doi: 10.3390/biom16010054 (PMC12838717; doi:10.3390/biom16010054)
Supplement: Supplementary file 1 [file biomolecules-16-00054-s001.zip]

Archive with 1 entries (1 files):
- biomolecules-4007400-supplementary.pdf
